# Supplementary material for: Genomic characterization of DNA damage response pathway mutations reveals their adverse impact on EGFR-TKI efficacy in non-small cell lung cancer
Source: Respir Res. 2026 May 6;27:264. doi: 10.1186/s12931-026-03699-y (PMC13317226; doi:10.1186/s12931-026-03699-y)
Supplement: Supplementary file 1 — Supplementary Material 1. [file 12931_2026_3699_MOESM1_ESM.xlsx]

## Sheet: Table S1.DDR list
Supplementary Table1. DDR genes and pathways analyzed in DP and GENIE cohort
DP cohort			GENIE
Pathway	Gene		Pathway	Gene
BER	MUTYH		BER	MUTYH
BER	NTHL1		CPF	ATM
BER	PARP1		CPF	CHEK2
BER	PARP2		CPF	TP53
BER	PARP3		FA	BLM
BER	POLD1		FA	BRCA1
BER	POLE		FA	BRCA2
BER	XRCC1		FA	BRIP1
CPF	ATM		FA	FANCA
CPF	ATR		FA	FANCC
CPF	CHEK1		FA	PALB2
CPF	CHEK2		HRR	BLM
CPF	TP53		HRR	BRCA1
FA	BLM		HRR	BRCA2
FA	BRCA1		HRR	NBN
FA	BRCA2		MMR	MLH1
FA	BRIP1		MMR	MSH2
FA	FANCA		MMR	MSH6
FA	FANCC		MMR	PMS2
FA	FANCD2		NER	ERCC2
FA	FANCF		NER	ERCC4
FA	FANCG
FA	PALB2
FA	RAD51
FA	RAD51C
HRR	BLM
HRR	BRCA1
HRR	BRCA2
HRR	NBN
HRR	RAD50
HRR	RAD51
HRR	RAD51B
HRR	RAD51C
HRR	RAD51D
HRR	RAD52
HRR	RAD54L
HRR	RECQL4
HRR	SLX4
HRR	XRCC2
MMR	MLH1
MMR	MLH3
MMR	MSH2
MMR	MSH3
MMR	MSH6
MMR	PMS1
MMR	PMS2
MMR	POLD1
NER	CUL3
NER	ERCC1
NER	ERCC2
NER	ERCC3
NER	ERCC4
NER	XPC
NHEJ	MRE11A
NHEJ	PRKDC
NHEJ	RAD50
BER, base excision repair; CPF, checkpoint factors; FA, Fanconi anemia; HRR, homologous recombination repair; MMR, mismatch repair; NER, nucleotide excision repair; NHEJ, non-homologous end-joining; TLS, translesion DNA synthesis.

## Sheet: Table S2
Supplementary Table2. Univiarate Cox regression for PFS in Daping and GENIE cohort
Daping cohort	β	SD	z	HR (95% CI)	P value	adjusted P
Sex (male vs female)	-0.0694143	0.144253	-0.481197	0.933 (0.703-1.238)	0.630377	0.787971
Age (> 65 vs ≤ 65)	0.00656347	0.153771	0.0426833	1.007 (0.745-1.361)	0.965954	0.965954
Smoking (yes vs no)	-0.0988248	0.165932	-0.595573	0.906 (0.654-1.254)	0.55146	0.7878
Stage (IV vs III)	0.0736659	0.311286	0.23665	1.076 (0.585-1.981)	0.812928	0.903253
EGFR (L858R/others vs exon 19 deletion)	0.480434	0.144488	3.32507	1.617 (1.218-2.146)	0.000883969	0.00883969
TKI (third generation vs first/second generation)	-0.170617	0.158462	-1.0767	0.843 (0.618-1.150)	0.281613	0.563225
Liver metastasis (yes vs no)	0.389004	0.223085	1.74375	1.476 (0.953-2.285)	0.0812028	0.270676
Brain metastasis (yes vs no)	0.134038	0.149027	0.899418	1.143 (0.854-1.531)	0.36843	0.61405
Bone metastasis (yes vs no)	0.37991	0.144962	2.62076	1.462 (1.101-1.943)	0.0087735	0.0438675
Distant metastasis (yes vs no)	0.17782	0.154652	1.14981	1.195 (0.882-1.618)	0.250223	0.563225
DDR gene (mutation vs wild type)	0.475238	0.147013	3.23263	1.608 (1.206-2.146)	0.00122654	0.00470175
TP53/DDR (TP53 WT/DDR mutation vs TP53 WT/DDR WT)	0.351632	0.280961	1.25153	1.421 (0.820-2.465)	0.21074	0.323134
TP53/DDR (TP53 mutation/DDR WT vs TP53 WT/DDR WT)	0.402077	0.19508	2.06109	1.495 (1.020-2.191)	0.0392941	0.0903765
TP53/DDR (TP53 mutation/DDR mutation vs TP53 WT/DDR WT)	0.88563	0.208139	4.25498	2.425 (1.612-3.646)	2.09064e-05	0.000120212
FA/HRR (mutation vs wild type)	0.831952	0.189343	4.39388	2.298 (1.585-3.330)	1.11347e-05	8.5366e-05
BER	0.19217	0.261666	0.734408	1.212 (0.726-2.024)	0.4627	0.532105
CPF	0.293467	0.223268	1.31441	1.341 (0.866-2.077)	0.188707	0.310019
FA	0.838818	0.205201	4.08779	2.314 (1.547-3.459)	4.35495e-05	0.000200328
HRR	0.988073	0.208162	4.74666	2.686 (1.786-4.039)	2.06808e-06	3.09534e-05
MMR	0.286663	0.197634	1.45047	1.332 (0.904-1.962)	0.146926	0.259946
NER	0.224294	0.298726	0.750836	1.251 (0.697-2.247)	0.452752	0.532105
ATM	0.569263	0.263484	2.16052	1.767 (1.054-2.961)	0.0307325	0.0785385
ATR	0.309185	0.385888	0.801229	1.362 (0.639-2.902)	0.422999	0.532105
BRCA2	1.41214	0.3009	4.69305	4.105 (2.276-7.403)	2.6916e-06	3.09534e-05
TP53	0.47685	0.156375	3.04939	1.611 (1.186-2.189)	0.00229304	0.00695302
ERCC4	0.238693	0.454439	0.525247	1.270 (0.521-3.094)	0.599411	0.656498
MSH6	0.403257	0.362272	1.11313	1.497 (0.736-3.044)	0.265651	0.381874
PMS2	0.315431	0.32659	0.965832	1.371 (0.723-2.600)	0.334128	0.452056
POLD1	0.0195516	0.454447	0.0430228	1.020 (0.418-2.485)	0.965683	0.965683
POLE	0.734337	0.365786	2.00756	2.084 (1.018-4.269)	0.0446904	0.0934436
MSH3	0.498375	0.312375	1.59544	1.646 (0.892-3.036)	0.110615	0.212011
BLM	1.20065	0.395815	3.03336	3.322 (1.529-7.217)	0.00241844	0.00695302
CUL3	0.110613	0.415531	0.266197	1.117 (0.495-2.522)	0.790088	0.826001
GENIE cohort	β	SD	z	HR (95% CI)	P value	adjusted P
Sex (male vs female)	0.296036	0.212281	1.39455	1.345 (0.887-2.038)	0.163152	0.233075
Age (> 65 vs ≤ 65)	-0.0680269	0.208174	-0.326779	0.934 (0.621-1.405)	0.743835	0.874593
Smoking (yes vs no)	0.56395	0.201812	2.79443	1.758 (1.183-2.610)	0.00519913	0.0207965
Histology (Non-adenocarcinoma vs adenocarcinoma)	0.12391	0.266557	0.464854	1.132 (0.671-1.909)	0.642036	0.802545
Stage (IV vs I-III)	0.47395	0.302198	1.56834	1.606 (0.888-2.904)	0.116802	0.199923
EGFR (L858R/others vs exon 19 deletion)	0.49944	0.197965	2.52287	1.648 (1.118-2.429)	0.0116402	0.0388008
TKI (second generation vs first generation)	-1.56471	0.716746	-2.18307	0.209 (0.051-0.852)	0.0290306	0.0698082
TKI (third generation vs first generation)	-0.049839	0.32336	-0.154128	0.951 (0.505-1.793)	0.877508	0.877508
DDR gene (mutation vs wild type)	0.575892	0.233706	2.46417	1.779 (1.125-2.812)	0.013733	0.0392371
TP53/DDR (TP53 WT/DDR mutation vs TP53 WT/DDR WT)	0.60621	0.404462	1.49881	1.833 (0.830-4.051)	0.133924	0.206037
TP53/DDR (TP53 mutation/DDR WT vs TP53 WT/DDR WT)	0.394006	0.253385	1.55497	1.483 (0.902-2.437)	0.119954	0.199923
TP53/DDR (TP53 mutation/DDR mutation vs TP53 WT/DDR WT)	1.00331	0.330295	3.03761	2.727 (1.428-5.210)	0.00238465	0.0158977
FA/HRR (mutation vs wild type)	0.886667	0.276469	3.20711	2.427 (1.412-4.173)	0.00134076	0.0134076
HRR	0.678049	0.315109	2.15179	1.970 (1.062-3.653)	0.0314137	0.0698082
FA	1.26503	0.307709	4.11112	3.543 (1.939-6.476)	3.93744e-05	0.000787487
MMR	0.109897	0.461982	0.237883	1.116 (0.451-2.760)	0.811972	0.874593
ATM	0.32025	0.461162	0.694441	1.377 (0.558-3.401)	0.487406	0.649875
TP53	0.360015	0.215191	1.673	1.433 (0.940-2.185)	0.0943266	0.188653
BRCA1	1.51512	0.531543	2.85042	4.550 (1.605-12.896)	0.00436615	0.0207965
NBN	0.109621	0.51322	0.213594	1.116 (0.408-3.051)	0.830863	0.874593

## Sheet: Table S3
Supplementary Table3. Baseline characteristics in different subgroupsof DP cohort
GroupName	factor	DDR-WT	DDR-Mutation	Chi_square	P_value
Gender	Female	73 (60.83%)	47 (57.32%)	0.125225663460903	0.723434524724115
	Male	47 (39.17%)	35 (42.68%)
Age_cate	> 65	33 (27.50%)	28 (34.15%)	0.729890289746985	0.392918752163366
	≤ 65	87 (72.50%)	54 (65.85%)
Smoking	No	92 (76.67%)	61 (74.39%)	0.0414265706282514	0.838716749265884
	Yes	28 (23.33%)	21 (25.61%)
Histology	Adenocarcinoma	117 (97.50%)	80 (97.56%)		1
	Squamous cell carcinoma	3 (2.50%)	2 (2.44%)
Stage_cate	III	5 (4.17%)	6 (7.32%)		0.358957997104738
	IV	115 (95.83%)	76 (92.68%)
EGFRmut	Exon 19 deletion	57 (47.50%)	39 (47.56%)	0.0272853	0.98645
	L858R	55 (45.83%)	38 (46.34%)
	Others	8 (6.67%)	5 (6.10%)
TKI_cate	First generation	72 (60.00%)	53 (64.63%)	0.4942302088315	0.781050785962707
	Second generation	11 (9.17%)	6 (7.32%)
	Third generation	37 (30.83%)	23 (28.05%)
MetastasisLiver_cate	No	109 (90.83%)	70 (85.37%)	0.952222146523141	0.329154313328665
	Yes	11 (9.17%)	12 (14.63%)
MetastasisBrain_cate	No	82 (68.33%)	48 (58.54%)	1.63343558908345	0.201228516101425
	Yes	38 (31.67%)	34 (41.46%)
MetastasisBone_cate	No	56 (46.67%)	34 (41.46%)	0.344016586817655	0.557519896582393
	Yes	64 (53.33%)	48 (58.54%)
DistantMetastasis_cate	No	36 (30.00%)	24 (29.27%)	5.18211066193965e-31	0.999999999999999
	Yes	84 (70.00%)	58 (70.73%)

## Sheet: Table S4
Supplementary Table4. Multivariate Cox regression for PFS in Daping and GENIE cohort
Daping cohort	β	SD	z	P value	HR (95% CI)
Sex (male vs female)	-0.0837303	0.172151	-0.486378	0.626699	0.920 (0.656-1.289)
Age (> 65 vs ≤ 65)	-0.123988	0.163431	-0.758659	0.448056	0.883 (0.641-1.217)
Smoking (yes vs no)	-0.141122	0.198424	-0.711214	0.476951	0.868 (0.589-1.281)
Stage (IV vs III)	-0.00403049	0.330105	-0.0122097	0.990258	0.996 (0.522-1.902)
EGFR (L858R/others vs exon 19 deletion)	0.421157	0.154876	2.71931	0.00654181	1.524 (1.125-2.064)
TKI (third generation vs first/second generation)	-0.102711	0.163493	-0.628224	0.529857	0.902 (0.655-1.243)
Bone metastasis (yes vs no)	0.284935	0.156143	1.82484	0.0680255	1.330 (0.979-1.806)
FA/HRR (mutation vs wild type)	0.746771	0.191567	3.89823	9.68989e-05	2.110 (1.450-3.072)
GENIE cohort	β	SD	z	P value	HR (95% CI)
Smoking (yes vs no)	0.515314	0.204315	2.52215	0.0116641	1.674 (1.122-2.499)
EGFR (L858R/others vs exon 19 deletion)	0.425602	0.205113	2.07496	0.0379901	1.531 (1.024-2.288)
TKI (second generation vs first generation)	-1.46551	0.720041	-2.03532	0.041819	0.231 (0.056-0.947)
TKI (third generation vs first generation)	-0.332024	0.329828	-1.00666	0.3141	0.717 (0.376-1.369)
FA/HRR (mutation vs wild type)	0.698967	0.293208	2.38386	0.017132	2.012 (1.132-3.574)

## Sheet: Table S5
Supplementary Table5. Sensitive analyses for FA/HRR in Daping and GENIE cohort
Daping cohort	β	SD	z	P value	HR (95% CI)
BER	0.828056	0.192003	4.31272	1.61259e-05	2.289 (1.571-3.335)
CPF	0.823784	0.189686	4.34288	1.40626e-05	2.279 (1.571-3.305)
MMR	0.805549	0.192676	4.18086	2.90414e-05	2.238 (1.534-3.265)
NER	0.825576	0.189766	4.35048	1.35838e-05	2.283 (1.574-3.312)
ATM	0.80185	0.190655	4.20577	2.60193e-05	2.230 (1.534-3.240)
ATR	0.835731	0.189485	4.41053	1.03117e-05	2.306 (1.591-3.344)
BRCA2	0.612291	0.223455	2.74011	0.00614194	1.845 (1.190-2.858)
TP53	0.778907	0.190656	4.0854	4.40011e-05	2.179 (1.500-3.166)
ERCC4	0.845216	0.19024	4.4429	8.87538e-06	2.328 (1.604-3.381)
MSH6	0.830234	0.189532	4.38043	1.18443e-05	2.294 (1.582-3.326)
PMS2	0.825947	0.189619	4.35581	1.32575e-05	2.284 (1.575-3.312)
POLD1	0.832214	0.189375	4.39453	1.11012e-05	2.298 (1.586-3.331)
POLE	0.795357	0.192384	4.13422	3.56158e-05	2.215 (1.519-3.230)
MSH3	0.821545	0.189882	4.32661	1.51424e-05	2.274 (1.567-3.299)
BLM	0.749787	0.204429	3.66772	0.000244725	2.117 (1.418-3.160)
CUL3	0.839598	0.191284	4.38927	1.13734e-05	2.315 (1.592-3.369)
GENIE cohort	β	SD	z	P value	HR (95% CI)
MMR	0.897389	0.277789	3.23047	0.00123589	2.453 (1.423-4.228)
TP53	0.925021	0.278524	3.32116	0.000896455	2.522 (1.461-4.353)
ATM	0.878143	0.277114	3.16889	0.00153023	2.406 (1.398-4.142)
BRCA1	0.747647	0.306022	2.44311	0.0145612	2.112 (1.159-3.848)
NBN	1.24655	0.316342	3.94051	8.13101e-05	3.478 (1.871-6.466)
